# Supplementary material for: Comparison of the optimal and suboptimal quantity of mitotype libraries using next-generation sequencing
Source: Int J Legal Med. 2023 Sep 30;138(2):395–400. doi: 10.1007/s00414-023-03099-7 (PMC10861744; doi:10.1007/s00414-023-03099-7)
Supplement: Supplementary file 1 — Supplementary file1 (XLSX 11 KB) [file 414_2023_3099_MOESM1_ESM.xlsx]

## Sheet: mtDNA 113bp
Sample	113 bp mtDNA (copies / µL)
S1	46170
S2	60692
S3	69554
S4	54437
S5	59972
S6	55745
S7	55387
S8	65211
S9	24553
S10	20748
S11	22526
S12	25920
S13	18878
S14	28698
S15	83088
S16	35214
S17	5686
S18	7381
S19	6616
S20	12273
S21	9953
S22	5547
S23	5612
S24	76059
S25	70921
S26	77331
S27	97838
S28	87069
S29	76711
S30	96844
Table 1: mtDNA copy number for 113 bp target.
